# Supplementary material for: ScFv T1 Protects Against Mitochondrial Damage of SH-SY5Y Cells Caused by Extracellular Tau Aggregates
Source: Antioxidants (Basel). 2026 Apr 21;15(4):515. doi: 10.3390/antiox15040515 (PMC13113621; doi:10.3390/antiox15040515)
Supplement: Supplementary file 1 [file antioxidants-15-00515-s001.zip]

Archive with 1 entries (1 files):
- antioxidants-4184920-supplementary.pdf
